# Supplementary material for: Enhancing Alzheimer’s disease classification through split federated learning and GANs for imbalanced datasets
Source: PeerJ Comput Sci. 2024 Nov 29;10:e2459. doi: 10.7717/peerj-cs.2459 (PMC11623002; doi:10.7717/peerj-cs.2459)
Supplement: Supplemental Information 1 — Image source: https://www.kaggle.com/datasets/tourist55/alzheimers-dataset-4-class-of-images. License: Open Database License (ODbL) v1.0. [file peerj-cs-10-2459-s001.zip]

Archive with 1,627 entries (1,627 files):
- case4/test1/ModerateDemented/Copy of Copy of generated_image_class0_0_31.png
- case4/test1/ModerateDemented/Copy of Copy of generated_image_class0_0_48.png
- case4/test1/ModerateDemented/Copy of Copy of generated_image_class0_0_50.png
- case4/test1/ModerateDemented/Copy of Copy of generated_image_class0_0_42.png
- case4/test1/ModerateDemented/Copy of Copy of generated_image_class0_0_43.png
- case4/test1/ModerateDemented/Copy of Copy of generated_image_class0_0_49.png
- case4/test1/ModerateDemented/Copy of Copy of generated_image_class0_0_41.png
- case4/test1/ModerateDemented/Copy of Copy of generated_image_class0_0_47.png
- case4/test1/ModerateDemented/Copy of Copy of generated_image_class0_0_46.png
- case4/test1/ModerateDemented/Copy of Copy of generated_image_class0_0_45.png
- case4/test1/ModerateDemented/Copy of Copy of generated_image_class0_0_38.png
- case4/test1/ModerateDemented/Copy of Copy of generated_image_class0_0_24.png
- case4/test1/ModerateDemented/Copy of Copy of generated_image_class0_0_40.png
- case4/test1/ModerateDemented/Copy of Copy of generated_image_class0_0_33.png
- case4/test1/ModerateDemented/Copy of Copy of generated_image_class0_0_37.png
- case4/test1/ModerateDemented/Copy of Copy of generated_image_class0_0_44.png
- case4/test1/ModerateDemented/Copy of Copy of generated_image_class0_0_25.png
- case4/test1/ModerateDemented/Copy of Copy of generated_image_class0_0_34.png
- case4/test1/ModerateDemented/Copy of Copy of generated_image_class0_0_30.png
- case4/test1/ModerateDemented/Copy of Copy of generated_image_class0_0_11.png
- case4/test1/ModerateDemented/Copy of Copy of generated_image_class0_0_39.png
- case4/test1/ModerateDemented/Copy of Copy of generated_image_class0_0_23.png
- case4/test1/ModerateDemented/Copy of Copy of generated_image_class0_0_27.png
- case4/test1/ModerateDemented/Copy of Copy of generated_image_class0_0_20.png
- case4/test1/ModerateDemented/Copy of Copy of generated_image_class0_0_28.png
- case4/test1/ModerateDemented/Copy of Copy of generated_image_class0_0_36.png
- case4/test1/ModerateDemented/Copy of Copy of generated_image_class0_0_6.png
- case4/test1/ModerateDemented/Copy of Copy of generated_image_class0_0_26.png
- case4/test1/ModerateDemented/Copy of Copy of generated_image_class0_0_29.png
- case4/test1/ModerateDemented/Copy of Copy of generated_image_class0_0_19.png
- case4/test1/ModerateDemented/Copy of Copy of generated_image_class0_0_22.png
- case4/test1/ModerateDemented/Copy of Copy of generated_image_class0_0_12.png
- case4/test1/ModerateDemented/Copy of Copy of generated_image_class0_0_35.png
- case4/test1/ModerateDemented/Copy of Copy of generated_image_class0_0_32.png
- case4/test1/ModerateDemented/Copy of Copy of generated_image_class0_0_5.png
- case4/test1/ModerateDemented/Copy of Copy of generated_image_class0_0_14.png
- case4/test1/ModerateDemented/Copy of Copy of generated_image_class0_0_18.png
- case4/test1/ModerateDemented/Copy of Copy of generated_image_class0_0_8.png
- case4/test1/ModerateDemented/Copy of Copy of generated_image_class0_0_15.png
- case4/test1/ModerateDemented/Copy of Copy of generated_image_class0_0_21.png
- case4/test1/ModerateDemented/Copy of 27.jpg
- case4/test1/ModerateDemented/Copy of Copy of generated_image_class0_0_7.png
- case4/test1/ModerateDemented/Copy of Copy of generated_image_class0_0_2.png
- case4/test1/ModerateDemented/generated_image_100.png
- case4/test1/ModerateDemented/generated_image_97.png
- case4/test1/ModerateDemented/Copy of Copy of generated_image_class0_0_3.png
- case4/test1/ModerateDemented/Copy of Copy of generated_image_class0_0_13.png
- case4/test1/ModerateDemented/Copy of Copy of generated_image_class0_0_4.png
- case4/test1/ModerateDemented/Copy of Copy of generated_image_class0_0_17.png
- case4/test1/ModerateDemented/Copy of 32 (2).jpg
- case4/test1/ModerateDemented/Copy of Copy of generated_image_class0_0_16.png
- case4/test1/ModerateDemented/Copy of Copy of generated_image_class0_0_1.png
- case4/test1/MildDemented/Copy of Copy of generated_image_class_1_53.png
- case4/test1/ModerateDemented/generated_image_99.png
- case4/test1/ModerateDemented/Copy of Copy of generated_image_class0_0_10.png
- case4/test1/MildDemented/Copy of Copy of generated_image_class_1_58.png
- case4/test1/ModerateDemented/Copy of 27 (2).jpg
- case4/test1/MildDemented/Copy of Copy of generated_image_class_1_46.png
- case4/test1/MildDemented/Copy of Copy of generated_image_class_1_52.png
- case4/test1/ModerateDemented/generated_image_98.png
- case4/test1/MildDemented/Copy of Copy of generated_image_class_1_59.png
- case4/test1/MildDemented/Copy of Copy of generated_image_class_1_47.png
- case4/test1/MildDemented/Copy of Copy of generated_image_class_1_45.png
- case4/test1/MildDemented/Copy of Copy of generated_image_class_1_42.png
- case4/test1/MildDemented/Copy of Copy of generated_image_class_1_50.png
- case4/test1/MildDemented/Copy of Copy of generated_image_class_1_49.png
- case4/test1/MildDemented/Copy of Copy of generated_image_class_1_33.png
- case4/test1/MildDemented/Copy of Copy of generated_image_class_1_41.png
- case4/test1/MildDemented/Copy of Copy of generated_image_class_1_40.png
- case4/test1/MildDemented/Copy of Copy of generated_image_class_1_56.png
- case4/test1/MildDemented/Copy of Copy of generated_image_class_1_48.png
- case4/test1/ModerateDemented/Copy of Copy of generated_image_class0_0_9.png
- case4/test1/MildDemented/Copy of Copy of generated_image_class_1_34.png
- case4/test1/MildDemented/Copy of Copy of generated_image_class_1_37.png
- case4/test1/MildDemented/Copy of Copy of generated_image_class_1_36.png
- case4/test1/ModerateDemented/Copy of 30.jpg
- case4/test1/MildDemented/Copy of Copy of generated_image_class_1_39.png
- case4/test1/MildDemented/Copy of Copy of generated_image_class_1_38.png
- case4/test1/MildDemented/Copy of Copy of generated_image_class_1_26.png
- case4/test1/MildDemented/Copy of Copy of generated_image_class_1_22.png
- case4/test1/MildDemented/Copy of Copy of generated_image_class_1_35.png
- case4/test1/MildDemented/Copy of Copy of generated_image_class_1_43.png
- case4/test1/MildDemented/Copy of Copy of generated_image_class_1_24.png
- case4/test1/MildDemented/Copy of Copy of generated_image_class_1_29.png
- case4/test1/MildDemented/Copy of Copy of generated_image_class_1_25.png
- case4/test1/MildDemented/Copy of Copy of generated_image_class_1_21.png
- case4/test1/MildDemented/Copy of Copy of generated_image_class_1_44.png
- case4/test1/MildDemented/Copy of Copy of generated_image_class_1_30.png
- case4/test1/MildDemented/Copy of Copy of generated_image_class_1_23.png
- case4/test1/MildDemented/Copy of Copy of generated_image_class_1_19.png
- case4/test1/MildDemented/Copy of Copy of generated_image_class_1_14.png
- case4/test1/MildDemented/Copy of Copy of generated_image_class_1_20.png
- case4/test1/MildDemented/Copy of Copy of generated_image_class_1_16.png
- case4/test1/MildDemented/Copy of Copy of generated_image_class_1_31.png
- case4/test1/MildDemented/Copy of Copy of generated_image_class_1_13.png
- case4/test1/MildDemented/Copy of Copy of generated_image_class_1_11.png
- case4/test1/MildDemented/Copy of Copy of generated_image_class_1_15.png
- case4/test1/MildDemented/Copy of Copy of generated_image_class_1_18.png
- case4/test1/MildDemented/Copy of Copy of generated_image_class_1_4.png
- case4/test1/MildDemented/Copy of Copy of generated_image_class_1_3.png
- case4/test1/ModerateDemented/generated_image_96.png
- case4/test1/MildDemented/Copy of Copy of generated_image_class_1_5.png
- case4/test1/MildDemented/Copy of Copy of generated_image_class_1_12.png
- case4/test1/MildDemented/Copy of Copy of generated_image_class_1_32.png
- case4/test1/MildDemented/Copy of 28 (19).jpg
- case4/test1/MildDemented/Copy of 27 (16).jpg
- case4/test1/MildDemented/Copy of Copy of generated_image_class_1_6.png
- case4/test1/MildDemented/Copy of 27 (10).jpg
- case4/test1/MildDemented/Copy of Copy of generated_image_class_1_2.png
- case4/test1/MildDemented/Copy of 26 (26).jpg
- case4/test1/MildDemented/Copy of Copy of generated_image_class_1_28.png
- case4/test1/MildDemented/Copy of Copy of generated_image_class_1_7.png
- case4/test1/MildDemented/Copy of Copy of generated_image_class_1_27.png
- case4/test1/MildDemented/Copy of Copy of generated_image_class_1_1.png
- case4/test1/MildDemented/Copy of Copy of generated_image_class_1_8.png
- case4/test1/MildDemented/Copy of 27 (5).jpg
- case4/test1/MildDemented/Copy of 26 (20).jpg
- case4/test1/MildDemented/Copy of 27 (11).jpg
- case4/test1/MildDemented/Copy of 27 (13).jpg
- case4/test1/MildDemented/Copy of 27 (24).jpg
- case4/test1/MildDemented/Copy of 27 (18).jpg
- case4/test1/MildDemented/Copy of 27 (12).jpg
- case4/test1/MildDemented/Copy of 26.jpg
- case4/test1/MildDemented/Copy of Copy of generated_image_class_1_9.png
- case4/test1/MildDemented/Copy of 27 (14).jpg
- case4/test1/MildDemented/Copy of 26 (24).jpg
- case4/test1/MildDemented/Copy of 26 (27).jpg
- case4/test1/MildDemented/Copy of 28 (2).jpg
- case4/test1/MildDemented/Copy of 27 (20).jpg
- case4/test1/MildDemented/Copy of 26 (21).jpg
- case4/test1/MildDemented/Copy of Copy of generated_image_class_1_17.png
- case4/test1/MildDemented/Copy of 26 (23).jpg
- case4/test1/MildDemented/Copy of 27 (25).jpg
- case4/test1/MildDemented/Copy of 28 (10).jpg
- case4/test1/MildDemented/Copy of 27 (3).jpg
- case4/test1/MildDemented/Copy of 26 (19).jpg
- case4/test1/MildDemented/Copy of 27 (22).jpg
- case4/test1/MildDemented/Copy of 27 (28).jpg
- case4/test1/MildDemented/Copy of 28 (11).jpg
- case4/test1/MildDemented/Copy of 28 (14).jpg
- case4/test1/MildDemented/Copy of 27 (21).jpg
- case4/test1/MildDemented/Copy of 26 (22).jpg
- case4/test1/MildDemented/Copy of 27 (15).jpg
- case4/test1/MildDemented/Copy of 26 (28).jpg
- case4/test1/MildDemented/Copy of 27 (23).jpg
- case4/test1/MildDemented/Copy of 27 (17).jpg
- case4/test1/MildDemented/Copy of Copy of generated_image_class_1_10.png
- case4/test1/MildDemented/Copy of 26 (25).jpg
- case4/test1/MildDemented/Copy of 27 (9).jpg
- case4/test1/MildDemented/Copy of 27 (19).jpg
- case4/test1/MildDemented/Copy of 27 (27).jpg
- case4/test1/NonDemented/Copy of 26 (86).jpg
- case4/test1/MildDemented/Copy of 27 (4).jpg
- case4/test1/MildDemented/Copy of 27 (7).jpg
- case4/test1/NonDemented/Copy of 26 (65).jpg
- case4/test1/NonDemented/Copy of 26 (76).jpg
- case4/test1/NonDemented/Copy of 26 (80).jpg
- case4/test1/MildDemented/Copy of 27 (2).jpg
- case4/test1/MildDemented/Copy of 27 (26).jpg
- case4/test1/NonDemented/Copy of 26 (75).jpg
- case4/test1/MildDemented/Copy of 27 (6).jpg
- case4/test1/NonDemented/Copy of 26 (63).jpg
- case4/test1/NonDemented/Copy of 27 (22).jpg
- case4/test1/NonDemented/Copy of 26 (67).jpg
- case4/test1/NonDemented/Copy of 26 (100).jpg
- case4/test1/NonDemented/Copy of 26 (64).jpg
- case4/test1/NonDemented/Copy of 26 (81).jpg
- case4/test1/MildDemented/Copy of 27.jpg
- case4/test1/MildDemented/Copy of 27 (8).jpg
- case4/test1/NonDemented/Copy of 27 (11).jpg
- case4/test1/NonDemented/Copy of 26 (62).jpg
- case4/test1/NonDemented/Copy of 26 (69).jpg
- case4/test1/NonDemented/Copy of 26 (90).jpg
- case4/test1/NonDemented/Copy of 26 (97).jpg
- case4/test1/NonDemented/Copy of 26 (73).jpg
- case4/test1/NonDemented/Copy of 26 (92).jpg
- case4/test1/NonDemented/Copy of 26 (66).jpg
- case4/test1/NonDemented/Copy of 27 (14).jpg
- case4/test1/NonDemented/Copy of 26 (74).jpg
- case4/test1/MildDemented/Copy of 28 (12).jpg
- case4/test1/NonDemented/Copy of 26.jpg
- case4/test1/NonDemented/Copy of 26 (93).jpg
- case4/test1/NonDemented/Copy of 27 (21).jpg
- case4/test1/NonDemented/Copy of 26 (79).jpg
- case4/test1/NonDemented/Copy of 26 (99).jpg
- case4/test1/NonDemented/Copy of 26 (94).jpg
- case4/test1/NonDemented/Copy of 26 (82).jpg
- case4/test1/NonDemented/Copy of 26 (88).jpg
- case4/test1/NonDemented/Copy of 27 (10).jpg
- case4/test1/NonDemented/Copy of 26 (70).jpg
- case4/test1/NonDemented/Copy of 26 (89).jpg
- case4/test1/NonDemented/Copy of 26 (68).jpg
- case4/test1/NonDemented/Copy of 26 (91).jpg
- case4/test1/NonDemented/Copy of 27 (12).jpg
- case4/test1/NonDemented/Copy of 26 (96).jpg
- case4/test1/NonDemented/Copy of 27 (2).jpg
- case4/test1/NonDemented/Copy of 26 (85).jpg
- case4/test1/NonDemented/Copy of 27 (100).jpg
- case4/test1/NonDemented/Copy of 27 (19).jpg
- case4/test1/NonDemented/Copy of 27 (33).jpg
- case4/test1/NonDemented/Copy of 26 (84).jpg
- case4/test1/NonDemented/Copy of 27 (35).jpg
- case4/test1/NonDemented/Copy of 26 (77).jpg
- case4/test1/NonDemented/Copy of 27 (31).jpg
- case4/test1/NonDemented/Copy of 26 (83).jpg
- case4/test1/NonDemented/Copy of 27 (37).jpg
- case4/test1/NonDemented/Copy of 26 (95).jpg
- case4/test1/NonDemented/Copy of 27 (20).jpg
- case4/test1/NonDemented/Copy of 26 (78).jpg
- case4/test1/NonDemented/Copy of 27 (17).jpg
- case4/test1/NonDemented/Copy of 26 (72).jpg
- case4/test1/NonDemented/Copy of 27 (24).jpg
- case4/test1/NonDemented/Copy of 27 (27).jpg
- case4/test1/NonDemented/Copy of 27 (15).jpg
- case4/test1/NonDemented/Copy of 27 (47).jpg
- case4/test1/NonDemented/Copy of 26 (71).jpg
- case4/test1/NonDemented/Copy of 26 (87).jpg
- case4/test1/NonDemented/Copy of 27 (34).jpg
- case4/test1/NonDemented/Copy of 26 (98).jpg
- case4/test1/NonDemented/Copy of 27 (28).jpg
- case4/test1/NonDemented/Copy of 27 (30).jpg
- case4/test1/NonDemented/Copy of 27 (64).jpg
- case4/test1/NonDemented/Copy of 27 (82).jpg
- case4/test1/NonDemented/Copy of 27 (13).jpg
- case4/test1/NonDemented/Copy of 27 (25).jpg
- case4/test1/NonDemented/Copy of 27 (29).jpg
- case4/test1/NonDemented/Copy of 27 (3).jpg
- case4/test1/NonDemented/Copy of 27 (36).jpg
- case4/test1/NonDemented/Copy of 27 (48).jpg
- case4/test1/NonDemented/Copy of 27 (23).jpg
- case4/test1/NonDemented/Copy of 27 (40).jpg
- case4/test1/NonDemented/Copy of 27 (38).jpg
- case4/test1/NonDemented/Copy of 27 (18).jpg
- case4/test1/NonDemented/Copy of 27 (50).jpg
- case4/test1/NonDemented/Copy of 27 (32).jpg
- case4/test1/NonDemented/Copy of 27 (26).jpg
- case4/test1/NonDemented/Copy of 27 (43).jpg
- case4/test1/NonDemented/Copy of 27 (56).jpg
- case4/test1/NonDemented/Copy of 27 (16).jpg
- case4/test1/NonDemented/Copy of 27 (45).jpg
- case4/test1/NonDemented/Copy of 27 (58).jpg
- case4/test1/NonDemented/Copy of 27 (51).jpg
- case4/test1/NonDemented/Copy of 27 (89).jpg
- case4/test1/NonDemented/Copy of 27 (46).jpg
- case4/test1/NonDemented/Copy of 27 (41).jpg
- case4/test1/NonDemented/Copy of 27 (42).jpg
- case4/test1/NonDemented/Copy of 27 (77).jpg
- case4/test1/NonDemented/Copy of 27 (72).jpg
- case4/test1/NonDemented/Copy of 27 (83).jpg
- case4/test1/NonDemented/Copy of 27 (52).jpg
- case4/test1/NonDemented/Copy of 27 (55).jpg
- case4/test1/NonDemented/Copy of 27 (60).jpg
- case4/test1/NonDemented/Copy of 27 (4).jpg
- case4/test1/NonDemented/Copy of 27 (61).jpg
- case4/test1/NonDemented/Copy of 27 (49).jpg
- case4/test1/NonDemented/Copy of 27 (94).jpg
- case4/test1/NonDemented/Copy of 27 (7).jpg
- case4/test1/NonDemented/Copy of 27 (76).jpg
- case4/test1/NonDemented/Copy of 27 (70).jpg
- case4/test1/NonDemented/Copy of 27 (44).jpg
- case4/test1/NonDemented/Copy of 27 (91).jpg
- case4/test1/NonDemented/Copy of 27 (84).jpg
- case4/test1/NonDemented/Copy of 27 (62).jpg
- case4/test1/NonDemented/Copy of 27 (65).jpg
- case4/test1/NonDemented/Copy of 27 (59).jpg
- case4/test1/NonDemented/Copy of 28 (16).jpg
- case4/test1/NonDemented/Copy of 27 (6).jpg
- case4/test1/NonDemented/Copy of 28 (12).jpg
- case4/test1/NonDemented/Copy of 27 (5).jpg
- case4/test1/NonDemented/Copy of 27 (53).jpg
- case4/test1/NonDemented/Copy of 27 (54).jpg
- case4/test1/NonDemented/Copy of 27 (73).jpg
- case4/test1/NonDemented/Copy of 27 (78).jpg
- case4/test1/NonDemented/Copy of 27 (57).jpg
- case4/test1/NonDemented/Copy of 28 (25).jpg
- case4/test1/NonDemented/Copy of 27 (79).jpg
- case4/test1/NonDemented/Copy of 27 (66).jpg
- case4/test1/NonDemented/Copy of 27 (75).jpg
- case4/test1/NonDemented/Copy of 27 (85).jpg
- case4/test1/NonDemented/Copy of 28 (13).jpg
- case4/test1/NonDemented/Copy of 27 (88).jpg
- case4/test1/NonDemented/Copy of 27 (67).jpg
- case4/test1/NonDemented/Copy of 28 (2).jpg
- case4/test1/NonDemented/Copy of 27 (8).jpg
- case4/test1/NonDemented/Copy of 28 (20).jpg
- case4/test1/NonDemented/Copy of 28 (19).jpg
- case4/test1/NonDemented/Copy of 27 (69).jpg
- case4/test1/NonDemented/Copy of 28 (15).jpg
- case4/test1/NonDemented/Copy of 28 (17).jpg
- case4/test1/NonDemented/Copy of 27 (71).jpg
- case4/test1/NonDemented/Copy of 27 (80).jpg
- case4/test1/NonDemented/Copy of 28 (21).jpg
- case4/test1/NonDemented/Copy of 28 (22).jpg
- case4/test1/NonDemented/Copy of 27 (95).jpg
- case4/test1/NonDemented/Copy of 27 (87).jpg
- case4/test1/NonDemented/Copy of 27 (68).jpg
- case4/test1/NonDemented/Copy of 27 (39).jpg
- case4/test1/NonDemented/Copy of 27 (97).jpg
- case4/test1/NonDemented/Copy of 27 (74).jpg
- case4/test1/NonDemented/Copy of 27 (81).jpg
[truncated: 1,327 more entries]
