# Supplementary material for: Enhancing Alzheimer’s disease classification through split federated learning and GANs for imbalanced datasets
Source: PeerJ Comput Sci. 2024 Nov 29;10:e2459. doi: 10.7717/peerj-cs.2459 (PMC11623002; doi:10.7717/peerj-cs.2459)
Supplement: Supplemental Information 2 — Image source: https://www.kaggle.com/datasets/tourist55/alzheimers-dataset-4-class-of-images. License: Open Database License (ODbL) v1.0. [file peerj-cs-10-2459-s002.zip]

Archive with 1,040 entries (1,040 files):
- case1_1_4/test/MildDemented/28 (10).jpg
- case1_1_4/test/MildDemented/27 (26).jpg
- case1_1_4/test/MildDemented/28 (13).jpg
- case1_1_4/train/ModerateDemented/moderateDem1.jpg
- case1_1_4/test/MildDemented/27 (24).jpg
- case1_1_4/test/MildDemented/28 (21).jpg
- case1_1_4/train/ModerateDemented/moderateDem46.jpg
- case1_1_4/test/MildDemented/27 (20).jpg
- case1_1_4/test/ModerateDemented/27 (2).jpg
- case1_1_4/test/ModerateDemented/27.jpg
- case1_1_4/train/ModerateDemented/moderateDem48.jpg
- case1_1_4/test/MildDemented/28 (18).jpg
- case1_1_4/train/ModerateDemented/moderateDem44.jpg
- case1_1_4/test/MildDemented/27 (22).jpg
- case1_1_4/test/MildDemented/28 (3).jpg
- case1_1_4/test/MildDemented/28 (22).jpg
- case1_1_4/train/ModerateDemented/moderateDem8.jpg
- case1_1_4/train/ModerateDemented/moderateDem7.jpg
- case1_1_4/test/MildDemented/28 (23).jpg
- case1_1_4/train/ModerateDemented/moderateDem45.jpg
- case1_1_4/test/ModerateDemented/28 (2).jpg
- case1_1_4/test/MildDemented/28 (24).jpg
- case1_1_4/train/ModerateDemented/moderateDem5.jpg
- case1_1_4/train/ModerateDemented/moderateDem9.jpg
- case1_1_4/test/MildDemented/27 (28).jpg
- case1_1_4/train/ModerateDemented/moderateDem47.jpg
- case1_1_4/train/ModerateDemented/moderateDem0.jpg
- case1_1_4/test/MildDemented/26 (22).jpg
- case1_1_4/test/MildDemented/27 (21).jpg
- case1_1_4/test/MildDemented/27 (27).jpg
- case1_1_4/test/MildDemented/28 (2).jpg
- case1_1_4/test/MildDemented/28 (17).jpg
- case1_1_4/train/ModerateDemented/moderateDem6.jpg
- case1_1_4/test/MildDemented/28 (15).jpg
- case1_1_4/test/MildDemented/26 (27).jpg
- case1_1_4/test/MildDemented/28 (14).jpg
- case1_1_4/test/MildDemented/27.jpg
- case1_1_4/test/MildDemented/26 (20).jpg
- case1_1_4/test/MildDemented/26 (28).jpg
- case1_1_4/test/MildDemented/26 (26).jpg
- case1_1_4/train/ModerateDemented/moderateDem49.jpg
- case1_1_4/test/MildDemented/28 (25).jpg
- case1_1_4/test/MildDemented/27 (23).jpg
- case1_1_4/test/MildDemented/28 (28).jpg
- case1_1_4/test/MildDemented/27 (14).jpg
- case1_1_4/test/MildDemented/28 (20).jpg
- case1_1_4/train/MildDemented/mildDem361.jpg
- case1_1_4/test/MildDemented/26 (19).jpg
- case1_1_4/test/MildDemented/27 (11).jpg
- case1_1_4/train/MildDemented/mildDem362.jpg
- case1_1_4/test/MildDemented/26.jpg
- case1_1_4/test/MildDemented/28 (11).jpg
- case1_1_4/train/MildDemented/mildDem365.jpg
- case1_1_4/train/MildDemented/mildDem340.jpg
- case1_1_4/test/MildDemented/27 (13).jpg
- case1_1_4/train/MildDemented/mildDem336.jpg
- case1_1_4/test/MildDemented/27 (25).jpg
- case1_1_4/test/MildDemented/28 (16).jpg
- case1_1_4/train/MildDemented/mildDem359.jpg
- case1_1_4/test/MildDemented/28 (19).jpg
- case1_1_4/test/MildDemented/28 (12).jpg
- case1_1_4/train/MildDemented/mildDem348.jpg
- case1_1_4/train/MildDemented/mildDem363.jpg
- case1_1_4/test/MildDemented/26 (21).jpg
- case1_1_4/train/MildDemented/mildDem360.jpg
- case1_1_4/test/MildDemented/26 (24).jpg
- case1_1_4/train/MildDemented/mildDem346.jpg
- case1_1_4/train/MildDemented/mildDem338.jpg
- case1_1_4/test/MildDemented/27 (12).jpg
- case1_1_4/train/MildDemented/mildDem369.jpg
- case1_1_4/train/MildDemented/mildDem331.jpg
- case1_1_4/test/MildDemented/26 (23).jpg
- case1_1_4/test/MildDemented/26 (25).jpg
- case1_1_4/train/MildDemented/mildDem333.jpg
- case1_1_4/train/MildDemented/mildDem368.jpg
- case1_1_4/train/MildDemented/mildDem366.jpg
- case1_1_4/train/MildDemented/mildDem33.jpg
- case1_1_4/train/MildDemented/mildDem329.jpg
- case1_1_4/train/MildDemented/mildDem34.jpg
- case1_1_4/train/MildDemented/mildDem337.jpg
- case1_1_4/train/MildDemented/mildDem325.jpg
- case1_1_4/train/MildDemented/mildDem334.jpg
- case1_1_4/test/MildDemented/27 (10).jpg
- case1_1_4/train/MildDemented/mildDem364.jpg
- case1_1_4/train/MildDemented/mildDem358.jpg
- case1_1_4/train/MildDemented/mildDem326.jpg
- case1_1_4/train/MildDemented/mildDem321.jpg
- case1_1_4/train/MildDemented/mildDem342.jpg
- case1_1_4/train/MildDemented/mildDem330.jpg
- case1_1_4/train/MildDemented/mildDem345.jpg
- case1_1_4/train/MildDemented/mildDem349.jpg
- case1_1_4/train/MildDemented/mildDem327.jpg
- case1_1_4/train/MildDemented/mildDem341.jpg
- case1_1_4/train/MildDemented/mildDem367.jpg
- case1_1_4/train/MildDemented/mildDem347.jpg
- case1_1_4/train/MildDemented/mildDem305.jpg
- case1_1_4/train/MildDemented/mildDem315.jpg
- case1_1_4/train/MildDemented/mildDem320.jpg
- case1_1_4/train/MildDemented/mildDem344.jpg
- case1_1_4/train/MildDemented/mildDem324.jpg
- case1_1_4/train/MildDemented/mildDem31.jpg
- case1_1_4/train/MildDemented/mildDem335.jpg
- case1_1_4/train/MildDemented/mildDem309.jpg
- case1_1_4/train/MildDemented/mildDem328.jpg
- case1_1_4/train/MildDemented/mildDem318.jpg
- case1_1_4/train/MildDemented/mildDem343.jpg
- case1_1_4/train/MildDemented/mildDem304.jpg
- case1_1_4/train/MildDemented/mildDem313.jpg
- case1_1_4/train/MildDemented/mildDem319.jpg
- case1_1_4/train/MildDemented/mildDem35.jpg
- case1_1_4/train/MildDemented/mildDem323.jpg
- case1_1_4/train/MildDemented/mildDem307.jpg
- case1_1_4/train/MildDemented/mildDem316.jpg
- case1_1_4/train/MildDemented/mildDem284.jpg
- case1_1_4/train/MildDemented/mildDem290.jpg
- case1_1_4/train/MildDemented/mildDem314.jpg
- case1_1_4/train/MildDemented/mildDem302.jpg
- case1_1_4/train/MildDemented/mildDem306.jpg
- case1_1_4/train/MildDemented/mildDem339.jpg
- case1_1_4/train/MildDemented/mildDem283.jpg
- case1_1_4/train/MildDemented/mildDem303.jpg
- case1_1_4/train/MildDemented/mildDem311.jpg
- case1_1_4/train/MildDemented/mildDem312.jpg
- case1_1_4/train/MildDemented/mildDem298.jpg
- case1_1_4/train/MildDemented/mildDem288.jpg
- case1_1_4/train/MildDemented/mildDem3.jpg
- case1_1_4/train/MildDemented/mildDem332.jpg
- case1_1_4/train/MildDemented/mildDem317.jpg
- case1_1_4/train/MildDemented/mildDem280.jpg
- case1_1_4/train/MildDemented/mildDem310.jpg
- case1_1_4/train/MildDemented/mildDem286.jpg
- case1_1_4/train/MildDemented/mildDem300.jpg
- case1_1_4/train/MildDemented/mildDem322.jpg
- case1_1_4/train/MildDemented/mildDem292.jpg
- case1_1_4/train/MildDemented/mildDem29.jpg
- case1_1_4/train/MildDemented/mildDem28.jpg
- case1_1_4/train/MildDemented/mildDem293.jpg
- case1_1_4/train/MildDemented/mildDem291.jpg
- case1_1_4/train/MildDemented/mildDem308.jpg
- case1_1_4/train/MildDemented/mildDem299.jpg
- case1_1_4/train/MildDemented/mildDem30.jpg
- case1_1_4/train/MildDemented/mildDem285.jpg
- case1_1_4/train/MildDemented/mildDem281.jpg
- case1_1_4/train/MildDemented/mildDem278.jpg
- case1_1_4/train/MildDemented/mildDem264.jpg
- case1_1_4/train/MildDemented/mildDem274.jpg
- case1_1_4/train/MildDemented/mildDem260.jpg
- case1_1_4/train/MildDemented/mildDem301.jpg
- case1_1_4/train/MildDemented/mildDem272.jpg
- case1_1_4/train/MildDemented/mildDem275.jpg
- case1_1_4/train/MildDemented/mildDem32.jpg
- case1_1_4/train/MildDemented/mildDem265.jpg
- case1_1_4/train/MildDemented/mildDem263.jpg
- case1_1_4/train/MildDemented/mildDem269.jpg
- case1_1_4/train/MildDemented/mildDem287.jpg
- case1_1_4/train/MildDemented/mildDem273.jpg
- case1_1_4/train/MildDemented/mildDem297.jpg
- case1_1_4/train/MildDemented/mildDem282.jpg
- case1_1_4/train/MildDemented/mildDem261.jpg
- case1_1_4/train/MildDemented/mildDem268.jpg
- case1_1_4/train/MildDemented/mildDem289.jpg
- case1_1_4/train/MildDemented/mildDem276.jpg
- case1_1_4/train/MildDemented/mildDem279.jpg
- case1_1_4/train/MildDemented/mildDem294.jpg
- case1_1_4/train/MildDemented/mildDem259.jpg
- case1_1_4/train/MildDemented/mildDem295.jpg
- case1_1_4/train/MildDemented/mildDem238.jpg
- case1_1_4/train/MildDemented/mildDem27.jpg
- case1_1_4/train/MildDemented/mildDem266.jpg
- case1_1_4/train/MildDemented/mildDem267.jpg
- case1_1_4/train/MildDemented/mildDem271.jpg
- case1_1_4/train/MildDemented/mildDem277.jpg
- case1_1_4/train/MildDemented/mildDem250.jpg
- case1_1_4/train/MildDemented/mildDem244.jpg
- case1_1_4/train/MildDemented/mildDem239.jpg
- case1_1_4/train/MildDemented/mildDem237.jpg
- case1_1_4/train/MildDemented/mildDem245.jpg
- case1_1_4/train/MildDemented/mildDem246.jpg
- case1_1_4/train/MildDemented/mildDem262.jpg
- case1_1_4/train/MildDemented/mildDem249.jpg
- case1_1_4/train/MildDemented/mildDem251.jpg
- case1_1_4/train/MildDemented/mildDem241.jpg
- case1_1_4/train/MildDemented/mildDem24.jpg
- case1_1_4/train/MildDemented/mildDem242.jpg
- case1_1_4/train/MildDemented/mildDem270.jpg
- case1_1_4/train/MildDemented/mildDem236.jpg
- case1_1_4/train/MildDemented/mildDem253.jpg
- case1_1_4/train/MildDemented/mildDem256.jpg
- case1_1_4/train/MildDemented/mildDem255.jpg
- case1_1_4/train/MildDemented/mildDem235.jpg
- case1_1_4/train/MildDemented/mildDem257.jpg
- case1_1_4/train/MildDemented/mildDem296.jpg
- case1_1_4/train/MildDemented/mildDem26.jpg
- case1_1_4/train/MildDemented/mildDem225.jpg
- case1_1_4/train/MildDemented/mildDem230.jpg
- case1_1_4/train/MildDemented/mildDem221.jpg
- case1_1_4/train/MildDemented/mildDem22.jpg
- case1_1_4/train/MildDemented/mildDem232.jpg
- case1_1_4/train/MildDemented/mildDem214.jpg
- case1_1_4/train/MildDemented/mildDem258.jpg
- case1_1_4/train/MildDemented/mildDem248.jpg
- case1_1_4/train/MildDemented/mildDem240.jpg
- case1_1_4/train/MildDemented/mildDem252.jpg
- case1_1_4/test/NonDemented/29 (23).jpg
- case1_1_4/train/MildDemented/mildDem243.jpg
- case1_1_4/train/MildDemented/mildDem254.jpg
- case1_1_4/test/NonDemented/29 (24).jpg
- case1_1_4/train/MildDemented/mildDem215.jpg
- case1_1_4/train/MildDemented/mildDem247.jpg
- case1_1_4/test/NonDemented/28 (77).jpg
- case1_1_4/test/NonDemented/29 (100).jpg
- case1_1_4/test/NonDemented/28 (87).jpg
- case1_1_4/train/MildDemented/mildDem223.jpg
- case1_1_4/test/NonDemented/28 (73).jpg
- case1_1_4/train/MildDemented/mildDem224.jpg
- case1_1_4/train/MildDemented/mildDem23.jpg
- case1_1_4/train/MildDemented/mildDem220.jpg
- case1_1_4/test/NonDemented/29 (20).jpg
- case1_1_4/train/MildDemented/mildDem218.jpg
- case1_1_4/train/MildDemented/mildDem25.jpg
- case1_1_4/test/NonDemented/29 (19).jpg
- case1_1_4/train/MildDemented/mildDem226.jpg
- case1_1_4/test/NonDemented/29 (22).jpg
- case1_1_4/test/NonDemented/28 (83).jpg
- case1_1_4/train/MildDemented/mildDem233.jpg
- case1_1_4/test/NonDemented/28 (81).jpg
- case1_1_4/test/NonDemented/28 (85).jpg
- case1_1_4/train/MildDemented/mildDem229.jpg
- case1_1_4/train/MildDemented/mildDem216.jpg
- case1_1_4/train/MildDemented/mildDem202.jpg
- case1_1_4/train/MildDemented/mildDem227.jpg
- case1_1_4/test/NonDemented/28 (9).jpg
- case1_1_4/test/NonDemented/28 (76).jpg
- case1_1_4/train/MildDemented/mildDem228.jpg
- case1_1_4/train/MildDemented/mildDem196.jpg
- case1_1_4/test/NonDemented/28 (84).jpg
- case1_1_4/train/MildDemented/mildDem219.jpg
- case1_1_4/test/NonDemented/28 (80).jpg
- case1_1_4/test/NonDemented/28 (90).jpg
- case1_1_4/train/MildDemented/mildDem20.jpg
- case1_1_4/train/MildDemented/mildDem195.jpg
- case1_1_4/test/NonDemented/28 (89).jpg
- case1_1_4/train/MildDemented/mildDem231.jpg
- case1_1_4/train/MildDemented/mildDem192.jpg
- case1_1_4/test/NonDemented/29 (21).jpg
- case1_1_4/train/MildDemented/mildDem21.jpg
- case1_1_4/test/NonDemented/28 (82).jpg
- case1_1_4/train/MildDemented/mildDem204.jpg
- case1_1_4/train/MildDemented/mildDem234.jpg
- case1_1_4/train/MildDemented/mildDem2.jpg
- case1_1_4/train/MildDemented/mildDem217.jpg
- case1_1_4/train/MildDemented/mildDem203.jpg
- case1_1_4/test/NonDemented/28 (91).jpg
- case1_1_4/test/NonDemented/28 (79).jpg
- case1_1_4/test/NonDemented/28 (74).jpg
- case1_1_4/train/MildDemented/mildDem193.jpg
- case1_1_4/test/NonDemented/28 (78).jpg
- case1_1_4/test/NonDemented/28 (72).jpg
- case1_1_4/train/MildDemented/mildDem222.jpg
- case1_1_4/test/NonDemented/28 (88).jpg
- case1_1_4/test/NonDemented/28 (7).jpg
- case1_1_4/test/NonDemented/28 (66).jpg
- case1_1_4/train/MildDemented/mildDem199.jpg
- case1_1_4/test/NonDemented/28 (50).jpg
- case1_1_4/train/MildDemented/mildDem197.jpg
- case1_1_4/test/NonDemented/28 (86).jpg
- case1_1_4/test/NonDemented/28 (8).jpg
- case1_1_4/test/NonDemented/28 (62).jpg
- case1_1_4/train/MildDemented/mildDem201.jpg
- case1_1_4/test/NonDemented/28 (75).jpg
- case1_1_4/train/MildDemented/mildDem200.jpg
- case1_1_4/test/NonDemented/28 (65).jpg
- case1_1_4/test/NonDemented/28 (52).jpg
- case1_1_4/test/NonDemented/28 (71).jpg
- case1_1_4/test/NonDemented/28 (51).jpg
- case1_1_4/test/NonDemented/28 (60).jpg
- case1_1_4/test/NonDemented/28 (6).jpg
- case1_1_4/test/NonDemented/28 (63).jpg
- case1_1_4/test/NonDemented/28 (59).jpg
- case1_1_4/test/NonDemented/28 (32).jpg
- case1_1_4/test/NonDemented/28 (49).jpg
- case1_1_4/test/NonDemented/28 (53).jpg
- case1_1_4/test/NonDemented/28 (69).jpg
- case1_1_4/test/NonDemented/28 (56).jpg
- case1_1_4/train/MildDemented/mildDem194.jpg
- case1_1_4/test/NonDemented/28 (64).jpg
- case1_1_4/test/NonDemented/28 (29).jpg
- case1_1_4/test/NonDemented/28 (54).jpg
- case1_1_4/test/NonDemented/28 (45).jpg
- case1_1_4/test/NonDemented/28 (39).jpg
- case1_1_4/test/NonDemented/28 (58).jpg
- case1_1_4/test/NonDemented/28 (67).jpg
- case1_1_4/test/NonDemented/28 (70).jpg
- case1_1_4/test/NonDemented/28 (57).jpg
- case1_1_4/test/NonDemented/28 (68).jpg
- case1_1_4/test/NonDemented/28 (38).jpg
- case1_1_4/train/MildDemented/mildDem198.jpg
- case1_1_4/test/NonDemented/28 (48).jpg
- case1_1_4/test/NonDemented/28 (55).jpg
- case1_1_4/test/NonDemented/28 (35).jpg
[truncated: 740 more entries]
